# Supplementary material for: Convergent molecular evolution of phosphoenolpyruvate carboxylase gene family in C4 and crassulacean acid metabolism plants
Source: PeerJ. 2022 Jan 20;10:e12828. doi: 10.7717/peerj.12828 (PMC8784020; doi:10.7717/peerj.12828)
Supplement: Supplemental Information 1 [file peerj-10-12828-s001.xls]

Query	Hit type	PSSM-ID	From	To	E-Value	Bitscore	Accession	Short name	Incomplete	Superfamily
Q#1 - >AANG012509	specific	234570	19	1103	0	1070.53	PRK00009	PRK00009	-	cl21521
Q#2 - >AANG007402	superfamily	389786	358	1149	0	844.917	cl21521	PEPcase superfamily	-	-
Q#3 - >AANG010857	superfamily	389786	196	451	3.20E-108	338.379	cl21521	PEPcase superfamily	N	-
Q#4 - >AANG013611	specific	366019	177	991	0	1102.23	pfam00311	PEPcase	-	cl21521
Q#5 - >Aco016429	superfamily	389786	19	1017	0	1000.81	cl21521	PEPcase superfamily	-	-
Q#6 - >Aco010025	specific	366019	162	964	0	1104.16	pfam00311	PEPcase	-	cl21521
Q#7 - >Aco018093	specific	366019	162	966	0	1131.12	pfam00311	PEPcase	-	cl21521
Q#8 - >Azfi_s0001.g000489	specific	366019	203	999	0	1116.87	pfam00311	PEPcase	-	cl21521
Q#9 - >Azfi_s0002.g001168	superfamily	389786	1	1021	0	941.491	cl21521	PEPcase superfamily	-	-
Q#10 - >Azfi_s0006.g010453	superfamily	389786	205	932	0	893.067	cl21521	PEPcase superfamily	-	-
Q#11 - >Azfi_s0091.g042910	specific	366019	180	976	0	1112.63	pfam00311	PEPcase	-	cl21521
Q#12 - >Azfi_s0091.g042938	superfamily	389786	3	113	1.25E-47	161.958	cl21521	PEPcase superfamily	NC	-
Q#13 - >AH008008	specific	366019	162	943	0	1039.44	pfam00311	PEPcase	-	cl21521
Q#14 - >AH000245	specific	366019	163	934	0	1082.58	pfam00311	PEPcase	-	cl21521
Q#15 - >AH001411	specific	366019	162	921	0	1035.21	pfam00311	PEPcase	-	cl21521
Q#16 - >AT1G68750.1	specific	234570	19	1032	0	1037.02	PRK00009	PRK00009	-	cl21521
Q#17 - >AT3G14940.1	specific	366019	163	968	0	1130.73	pfam00311	PEPcase	-	cl21521
Q#18 - >AT3G14940.2	specific	366019	163	968	0	1130.73	pfam00311	PEPcase	-	cl21521
Q#19 - >AT1G53310.2	specific	366019	163	967	0	1110.32	pfam00311	PEPcase	-	cl21521
Q#20 - >AT1G53310.1	specific	366019	163	967	0	1110.32	pfam00311	PEPcase	-	cl21521
Q#21 - >AT1G53310.3	specific	366019	163	967	0	1110.32	pfam00311	PEPcase	-	cl21521
Q#22 - >AT2G42600.2	specific	366019	162	963	0	1125.34	pfam00311	PEPcase	-	cl21521
Q#23 - >AT2G42600.1	specific	366019	162	963	0	1125.34	pfam00311	PEPcase	-	cl21521
Q#24 - >AT2G42600.3	specific	366019	162	963	0	1125.34	pfam00311	PEPcase	-	cl21521
Q#25 - >ERN13889	specific	366019	162	965	0	1116.87	pfam00311	PEPcase	-	cl21521
Q#26 - >ERN11352	specific	234570	19	1085	0	1053.97	PRK00009	PRK00009	-	cl21521
Q#27 - >TnS000982989t04	specific	366019	162	963	0	1115.33	pfam00311	PEPcase	-	cl21521
Q#28 - >TnS000515867t04	specific	234570	19	1057	0	1070.92	PRK00009	PRK00009	-	cl21521
Q#29 - >evm.model.CTG_19.36	specific	366019	171	975	0	1111.86	pfam00311	PEPcase	-	cl21521
Q#30 - >evm.model.CTG_1657.43	specific	366019	171	975	0	1111.86	pfam00311	PEPcase	-	cl21521
Q#31 - >evm.model.CTG_61.85_evm.model.CTG_61.87	specific	234570	6	1023	0	1037.79	PRK00009	PRK00009	-	cl21521
Q#32 - >evm.model.CTG_61.91	specific	234570	628	1655	0	1069.38	PRK00009	PRK00009	-	cl21521
Q#33 - >evm.model.CTG_1707.212	specific	234570	19	1046	0	1055.9	PRK00009	PRK00009	-	cl21521
Q#34 - >evm.model.CTG_1707.206	specific	234570	21	1071	0	1051.66	PRK00009	PRK00009	-	cl21521
Q#35 - >evm.model.CTG_1707.205	specific	234570	98	1098	0	1038.95	PRK00009	PRK00009	-	cl21521
Q#36 - >Kaladp0048s0578.1	specific	366019	158	961	0	1126.11	pfam00311	PEPcase	-	cl21521
Q#37 - >Kaladp0011s0355.1	specific	366019	158	961	0	1124.57	pfam00311	PEPcase	-	cl21521
Q#38 - >Kaladp0011s0355.2	specific	366019	99	902	0	1126.5	pfam00311	PEPcase	-	cl21521
Q#39 - >Kaladp0011s1355.1	specific	366019	164	972	0	1118.02	pfam00311	PEPcase	-	cl21521
Q#40 - >Kaladp0011s1355.4	specific	366019	164	972	0	1118.02	pfam00311	PEPcase	-	cl21521
Q#41 - >Kaladp0011s1355.2	specific	366019	164	972	0	1118.02	pfam00311	PEPcase	-	cl21521
Q#42 - >Kaladp0011s1355.3	specific	366019	164	972	0	1118.02	pfam00311	PEPcase	-	cl21521
Q#43 - >Kaladp0095s0055.1	specific	366019	164	968	0	1097.61	pfam00311	PEPcase	-	cl21521
Q#44 - >Kaladp0062s0055.1	specific	234570	19	1055	0	1043.57	PRK00009	PRK00009	-	cl21521
Q#45 - >PTQ45560	specific	366019	172	973	0	1110.7	pfam00311	PEPcase	-	cl21521
Q#46 - >PTQ42341	superfamily	389786	372	1191	0	876.503	cl21521	PEPcase superfamily	-	-
Q#47 - >PTQ41595	specific	234570	19	1060	0	1064.37	PRK00009	PRK00009	-	cl21521
Q#48 - >Os08t0366000-02	specific	366019	161	964	0	1121.88	pfam00311	PEPcase	-	cl21521
Q#49 - >Os08t0366000-04	superfamily	389786	2	501	0	702.008	cl21521	PEPcase superfamily	N	-
Q#50 - >Os08t0366000-01	specific	366019	161	964	0	1121.88	pfam00311	PEPcase	-	cl21521
Q#51 - >Os08t0366000-03	specific	366019	106	909	0	1124.96	pfam00311	PEPcase	-	cl21521
Q#52 - >Os09t0315700-01	specific	366019	172	975	0	1125.73	pfam00311	PEPcase	-	cl21521
Q#53 - >Os01t0110700-02	superfamily	389786	161	753	0	790.603	cl21521	PEPcase superfamily	N	-
Q#54 - >Os01t0110700-01	specific	234570	19	1035	0	1042.8	PRK00009	PRK00009	-	cl21521
Q#55 - >Os01t0758300-01	specific	366019	120	924	0	1131.89	pfam00311	PEPcase	-	cl21521
Q#56 - >Os01t0758300-02	specific	366019	14	818	0	1134.59	pfam00311	PEPcase	-	cl21521
Q#57 - >Os01t0208700-01	specific	366019	208	1014	0	1096.45	pfam00311	PEPcase	-	cl21521
Q#58 - >Os02t0244700-04	superfamily	389786	1	384	0	538.298	cl21521	PEPcase superfamily	N	-
Q#59 - >Os02t0244700-01	specific	366019	166	968	0	1115.33	pfam00311	PEPcase	-	cl21521
Q#60 - >Os02t0244700-03	superfamily	389786	166	437	3.49E-120	368.81	cl21521	PEPcase superfamily	C	-
Q#61 - >Os02t0244700-02	specific	366019	166	968	0	1115.33	pfam00311	PEPcase	-	cl21521
Q#62 - >MA_129563g0020	superfamily	389786	1	137	9.48E-39	138.075	cl21521	PEPcase superfamily	NC	-
Q#63 - >MA_201051g0010	superfamily	389786	1	188	2.12E-59	199.322	cl21521	PEPcase superfamily	NC	-
Q#64 - >MA_61352g0010	superfamily	389786	1	264	1.08E-128	383.062	cl21521	PEPcase superfamily	N	-
Q#65 - >MA_10115166g0010	superfamily	389786	119	264	4.08E-51	182.759	cl21521	PEPcase superfamily	NC	-
Q#66 - >MA_10430987g0010	superfamily	389786	163	501	2.55E-163	482.059	cl21521	PEPcase superfamily	C	-
Q#67 - >MA_10435515g0010	superfamily	389786	1	134	1.58E-56	193.159	cl21521	PEPcase superfamily	NC	-
Q#67 - >MA_10435515g0010	superfamily	389786	185	261	2.48E-30	118.815	cl21521	PEPcase superfamily	NC	-
Q#68 - >MA_10436204g0030	superfamily	389786	3	161	4.29E-67	219.627	cl21521	PEPcase superfamily	C	-
Q#69 - >MA_20154g0020	superfamily	389786	184	399	1.58E-51	186.996	cl21521	PEPcase superfamily	N	-
Q#70 - >MA_34134g0010	superfamily	389786	310	510	5.43E-30	124.208	cl21521	PEPcase superfamily	NC	-
Q#71 - >MA_4031784g0010	superfamily	389786	2	72	6.33E-35	123.823	cl21521	PEPcase superfamily	N	-
Q#72 - >RS47c13824_g1_i2	superfamily	389786	19	309	2.34E-103	322.09	cl21521	PEPcase superfamily	C	-
Q#73 - >RS47c15362_g1_i1	superfamily	389786	54	660	0	803.315	cl21521	PEPcase superfamily	N	-
Q#74 - >RS47c20811_g2_i2	specific	366019	1	721	0	997.456	pfam00311	PEPcase	-	cl21521
Q#75 - >RS47c22800_g1_i2	specific	366019	176	975	0	1087.59	pfam00311	PEPcase	-	cl21521
Q#76 - >Pp3c5_14630V3.2	specific	366019	160	958	0	1101.84	pfam00311	PEPcase	-	cl21521
Q#77 - >Pp3c5_14630V3.1	specific	366019	160	958	0	1101.84	pfam00311	PEPcase	-	cl21521
Q#78 - >Pp3c1_19290V3.1	specific	366019	161	965	0	1136.9	pfam00311	PEPcase	-	cl21521
Q#79 - >Pp3c1_19290V3.2	specific	366019	161	965	0	1136.9	pfam00311	PEPcase	-	cl21521
Q#80 - >Pp3c16_6580V3.3	specific	366019	161	961	0	1105.7	pfam00311	PEPcase	-	cl21521
Q#81 - >Pp3c16_6580V3.5	specific	366019	161	867	0	1032.51	pfam00311	PEPcase	-	cl21521
Q#82 - >Pp3c16_6580V3.1	specific	366019	161	961	0	1105.7	pfam00311	PEPcase	-	cl21521
Q#83 - >Pp3c16_6580V3.2	specific	366019	161	961	0	1105.7	pfam00311	PEPcase	-	cl21521
Q#84 - >Pp3c16_6580V3.4	specific	366019	161	961	0	1105.7	pfam00311	PEPcase	-	cl21521
Q#85 - >Pp3c15_4920V3.6	specific	366019	163	969	0	1106.85	pfam00311	PEPcase	-	cl21521
Q#86 - >Pp3c15_4920V3.2	specific	366019	163	969	0	1106.85	pfam00311	PEPcase	-	cl21521
Q#87 - >Pp3c15_4920V3.1	specific	366019	163	969	0	1106.85	pfam00311	PEPcase	-	cl21521
Q#88 - >Pp3c15_4920V3.4	specific	366019	163	969	0	1106.85	pfam00311	PEPcase	-	cl21521
Q#89 - >Pp3c15_4920V3.3	specific	366019	163	969	0	1106.85	pfam00311	PEPcase	-	cl21521
Q#90 - >Pp3c15_4920V3.8	superfamily	389786	15	693	0	920.03	cl21521	PEPcase superfamily	-	-
Q#91 - >Pp3c15_4920V3.5	specific	366019	163	969	0	1106.85	pfam00311	PEPcase	-	cl21521
Q#92 - >Pp3c15_4920V3.9	superfamily	389786	15	693	0	920.03	cl21521	PEPcase superfamily	-	-
Q#93 - >Pp3c15_4920V3.7	specific	366019	163	969	0	1106.85	pfam00311	PEPcase	-	cl21521
Q#94 - >Pp3c12_10250V3.1	superfamily	389786	361	1179	0	858.013	cl21521	PEPcase superfamily	-	-
Q#95 - >Pp3c12_10250V3.7	superfamily	389786	361	1179	0	858.013	cl21521	PEPcase superfamily	-	-
Q#96 - >Pp3c12_10250V3.3	superfamily	389786	361	1179	0	858.013	cl21521	PEPcase superfamily	-	-
Q#97 - >Pp3c12_10250V3.2	superfamily	389786	361	1179	0	858.013	cl21521	PEPcase superfamily	-	-
Q#98 - >Pp3c12_10250V3.4	superfamily	389786	361	1179	0	858.013	cl21521	PEPcase superfamily	-	-
Q#99 - >Pp3c12_10250V3.6	superfamily	389786	361	1179	0	858.013	cl21521	PEPcase superfamily	-	-
Q#100 - >Pp3c12_10250V3.5	superfamily	389786	361	1179	0	858.013	cl21521	PEPcase superfamily	-	-
Q#101 - >Pp3c6_12940V3.5	specific	366019	106	904	0	1093.76	pfam00311	PEPcase	-	cl21521
Q#102 - >Pp3c6_12940V3.3	specific	366019	161	959	0	1095.68	pfam00311	PEPcase	-	cl21521
Q#103 - >Pp3c6_12940V3.1	specific	366019	161	959	0	1095.68	pfam00311	PEPcase	-	cl21521
Q#104 - >Pp3c6_12940V3.4	superfamily	389786	161	587	0	592.226	cl21521	PEPcase superfamily	C	-
Q#105 - >Pp3c6_12940V3.2	specific	366019	3	766	0	1032.51	pfam00311	PEPcase	-	cl21521
Q#106 - >Pp3c9_11080V3.1	specific	366019	163	970	0	1106.47	pfam00311	PEPcase	-	cl21521
Q#107 - >Pp3c9_11080V3.2	specific	366019	163	970	0	1106.47	pfam00311	PEPcase	-	cl21521
Q#108 - >EFJ22170	specific	234570	19	1025	0	1099.81	PRK00009	PRK00009	-	cl21521
Q#109 - >EFJ19066	specific	366019	148	940	0	1066.41	pfam00311	PEPcase	-	cl21521
Q#110 - >EFJ25780	specific	234570	19	1026	0	1104.05	PRK00009	PRK00009	-	cl21521
Q#111 - >EFJ06433	specific	366019	157	955	0	1098.38	pfam00311	PEPcase	-	cl21521
Q#112 - >EFJ16936	specific	234570	19	975	0	1081.32	PRK00009	PRK00009	-	cl21521
Q#113 - >EFJ13502	specific	366019	148	940	0	1075.65	pfam00311	PEPcase	-	cl21521
Q#114 - >EFJ08755	specific	366019	164	966	0	1096.84	pfam00311	PEPcase	-	cl21521
Q#115 - >EFJ16055	specific	234570	19	1020	0	1087.87	PRK00009	PRK00009	-	cl21521
Q#116 - >SM000031S11583	specific	234570	19	1126	0	1031.24	PRK00009	PRK00009	-	cl21521
Q#117 - >SM000074S21677	specific	366019	201	1009	0	1079.89	pfam00311	PEPcase	-	cl21521
Q#118 - >SM000092S24507	specific	234570	19	1126	0	1023.15	PRK00009	PRK00009	-	cl21521
Q#119 - >SM000093S24445	specific	366019	202	1009	0	1074.5	pfam00311	PEPcase	-	cl21521
Q#120 - >SM000111S18828	superfamily	389786	413	1213	0	833.361	cl21521	PEPcase superfamily	-	-
Q#121 - >SM000126S26288	superfamily	389786	367	1186	0	821.034	cl21521	PEPcase superfamily	-	-
Q#122 - >SM000218S06591	superfamily	389786	19	1121	0	977.7	cl21521	PEPcase superfamily	-	-
Q#123 - >SM000254S08800	specific	366019	201	1009	0	1075.27	pfam00311	PEPcase	-	cl21521
Q#124 - >SM000312S11989	superfamily	389786	369	1132	0	797.922	cl21521	PEPcase superfamily	-	-
Q#125 - >Zm00001d040129_P001	specific	234570	19	1034	0	1029.32	PRK00009	PRK00009	-	cl21521
Q#126 - >Zm00001d053453_P013	specific	366019	62	864	0	1115.71	pfam00311	PEPcase	-	cl21521
Q#127 - >Zm00001d053453_P001	specific	366019	62	864	0	1115.71	pfam00311	PEPcase	-	cl21521
Q#128 - >Zm00001d053453_P006	superfamily	389786	1	435	0	609.56	cl21521	PEPcase superfamily	N	-
Q#129 - >Zm00001d053453_P004	superfamily	389786	158	563	0	566.032	cl21521	PEPcase superfamily	C	-
Q#130 - >Zm00001d053453_P019	superfamily	389786	1	339	0	525.971	cl21521	PEPcase superfamily	N	-
Q#131 - >Zm00001d053453_P011	superfamily	389786	2	612	0	854.161	cl21521	PEPcase superfamily	N	-
Q#132 - >Zm00001d053453_P010	specific	366019	1	729	0	1007.86	pfam00311	PEPcase	-	cl21521
Q#133 - >Zm00001d053453_P002	specific	366019	158	896	0	1014.02	pfam00311	PEPcase	-	cl21521
Q#134 - >Zm00001d053453_P018	superfamily	389786	2	383	0	536.372	cl21521	PEPcase superfamily	N	-
Q#135 - >Zm00001d053453_P005	specific	366019	3	751	0	1044.84	pfam00311	PEPcase	-	cl21521
Q#136 - >Zm00001d053453_P016	specific	366019	62	864	0	1115.71	pfam00311	PEPcase	-	cl21521
Q#137 - >Zm00001d053453_P015	specific	366019	1	729	0	1007.86	pfam00311	PEPcase	-	cl21521
Q#138 - >Zm00001d053453_P014	superfamily	389786	1	435	0	609.56	cl21521	PEPcase superfamily	N	-
Q#139 - >Zm00001d053453_P012	specific	366019	2	750	0	1044.45	pfam00311	PEPcase	-	cl21521
Q#140 - >Zm00001d053453_P008	superfamily	389786	1	435	0	609.56	cl21521	PEPcase superfamily	N	-
Q#141 - >Zm00001d053453_P017	superfamily	389786	30	265	1.18E-53	188.811	cl21521	PEPcase superfamily	C	-
Q#141 - >Zm00001d053453_P017	superfamily	389786	255	341	2.15E-13	71.0506	cl21521	PEPcase superfamily	N	-
Q#142 - >Zm00001d053453_P009	specific	366019	1	729	0	1007.86	pfam00311	PEPcase	-	cl21521
Q#143 - >Zm00001d053453_P007	superfamily	389786	1	435	0	609.56	cl21521	PEPcase superfamily	N	-
Q#144 - >Zm00001d046170_P001	specific	366019	167	970	0	1101.07	pfam00311	PEPcase	-	cl21521
Q#145 - >Zm00001d020057_P003	specific	366019	164	967	0	1111.47	pfam00311	PEPcase	-	cl21521
Q#146 - >Zm00001d020057_P001	superfamily	389786	15	264	7.23E-132	391.151	cl21521	PEPcase superfamily	N	-
Q#147 - >Zm00001d020057_P004	specific	366019	164	978	0	1102.62	pfam00311	PEPcase	-	cl21521
Q#148 - >Zm00001d020057_P006	superfamily	389786	164	781	0	760.943	cl21521	PEPcase superfamily	-	-
Q#149 - >Zm00001d020057_P005	superfamily	389786	1	673	0	972.803	cl21521	PEPcase superfamily	-	-
Q#150 - >Zm00001d012702_P009	specific	366019	162	953	0	1084.51	pfam00311	PEPcase	-	cl21521
Q#151 - >Zm00001d012702_P002	specific	366019	162	953	0	1084.51	pfam00311	PEPcase	-	cl21521
Q#152 - >Zm00001d012702_P008	specific	366019	162	966	0	1128.81	pfam00311	PEPcase	-	cl21521
Q#153 - >Zm00001d012702_P003	specific	366019	162	966	0	1128.81	pfam00311	PEPcase	-	cl21521
Q#154 - >Zm00001d012702_P001	superfamily	389786	162	340	1.85E-84	272.125	cl21521	PEPcase superfamily	C	-
Q#155 - >Zm00001d012702_P005	specific	366019	162	966	0	1128.81	pfam00311	PEPcase	-	cl21521
Q#156 - >Zm00001d012702_P010	specific	366019	88	892	0	1131.12	pfam00311	PEPcase	-	cl21521
Q#157 - >Zm00001d012702_P006	specific	366019	162	953	0	1084.51	pfam00311	PEPcase	-	cl21521
Q#158 - >Zm00001d016166_P003	specific	366019	1	729	0	1002.46	pfam00311	PEPcase	-	cl21521
Q#159 - >Zm00001d016166_P015	superfamily	389786	1	435	0	607.248	cl21521	PEPcase superfamily	N	-
Q#160 - >Zm00001d016166_P012	superfamily	389786	3	335	9.47E-170	491.689	cl21521	PEPcase superfamily	NC	-
Q#161 - >Zm00001d016166_P005	superfamily	389786	1	435	0	607.248	cl21521	PEPcase superfamily	N	-
Q#162 - >Zm00001d016166_P004	superfamily	389786	1	435	0	607.248	cl21521	PEPcase superfamily	N	-
Q#163 - >Zm00001d016166_P013	superfamily	389786	3	335	9.47E-170	491.689	cl21521	PEPcase superfamily	NC	-
Q#164 - >Zm00001d016166_P018	superfamily	389786	1	435	0	607.248	cl21521	PEPcase superfamily	N	-
Q#165 - >Zm00001d016166_P020	superfamily	389786	1	435	0	607.248	cl21521	PEPcase superfamily	N	-
Q#166 - >Zm00001d016166_P021	superfamily	389786	1	435	0	607.248	cl21521	PEPcase superfamily	N	-
Q#167 - >Zm00001d016166_P014	superfamily	389786	12	625	0	852.235	cl21521	PEPcase superfamily	N	-
Q#168 - >Zm00001d016166_P008	superfamily	389786	1	435	0	607.248	cl21521	PEPcase superfamily	N	-
Q#169 - >Zm00001d016166_P016	superfamily	389786	1	435	0	607.248	cl21521	PEPcase superfamily	N	-
Q#170 - >Zm00001d016166_P002	superfamily	389786	1	435	0	607.248	cl21521	PEPcase superfamily	N	-
Q#171 - >Zm00001d016166_P011	superfamily	389786	3	335	9.47E-170	491.689	cl21521	PEPcase superfamily	NC	-
Q#172 - >Zm00001d016166_P017	superfamily	389786	30	265	9.09E-54	189.196	cl21521	PEPcase superfamily	C	-
Q#172 - >Zm00001d016166_P017	superfamily	389786	255	341	1.80E-13	71.0506	cl21521	PEPcase superfamily	N	-
Q#173 - >Zm00001d016166_P007	superfamily	389786	23	632	0	847.998	cl21521	PEPcase superfamily	N	-
Q#174 - >Zm00001d016166_P010	superfamily	389786	3	335	9.47E-170	491.689	cl21521	PEPcase superfamily	NC	-
Q#175 - >Zm00001d016166_P001	specific	366019	158	960	0	1109.55	pfam00311	PEPcase	-	cl21521
Q#176 - >Zm00001d016166_P006	superfamily	389786	25	636	0	852.235	cl21521	PEPcase superfamily	N	-
Q#177 - >Zm00001d016166_P022	superfamily	389786	5	424	0	581.055	cl21521	PEPcase superfamily	N	-
Q#178 - >Zm00001d016166_P019	superfamily	389786	158	336	1.55E-84	271.74	cl21521	PEPcase superfamily	C	-
Q#179 - >Zm00001d016166_P009	superfamily	389786	1	435	0	607.248	cl21521	PEPcase superfamily	N	-
